# Supplementary material for: Applications of machine learning in pine nuts classification
Source: Sci Rep. 2022 May 25;12:8799. doi: 10.1038/s41598-022-12754-9 (PMC9132955; doi:10.1038/s41598-022-12754-9)
Supplement: Supplementary file 1 — Supplementary Table S1. [file 41598_2022_12754_MOESM1_ESM.xlsx]

## Sheet: Sheet1
Table S1 Taxon and geographical distribution of 7 Pinus species
Species	Subgenus	Section	Main distribution
P. armandii	Strobus	Quinquefoliae	Northwest region and Southwest region of China
P. bungeana	Strobus	Quinquefoliae	Northern China
P. elliottii	Pinus	Pinus	South of Shandong in China, south of America
P. massoniana	Pinus	Pinus	South of QinLing And Huaihe rivers in China, South Africa, Taiwan
P. thunbergii	Pinus	Pinus	East China, Japan, Korea
P. yunnanensis	Pinus	Pinus	West China, Philippines, Myanmar
P.taiwanensis	Pinus	Pinus	Provinces in the middle and lower reaches of the Yangtze River in China
